# Supplementary material for: Surface Ammonia-Oxidizer Abundance During the Late Summer in the West Antarctic Coastal System
Source: Front Microbiol. 2022 Mar 25;13:821902. doi: 10.3389/fmicb.2022.821902 (PMC8992545; doi:10.3389/fmicb.2022.821902)
Supplement: Supplementary file 1 [file Data_Sheet_1.zip › Table S1.xlsx]

## Sheet: Table S1
Table S1. Assembly metrics of Chile Bay metagenomes for 2017, 2018 and 2019 late summers (QUAST; v5)
Assembly	2017	2018	2019	2019
	February 21st; 2 m	March 3rd; 2 m	March 5th; 2 m	March 5th; 30 m
# contigs (>= 500 bp)	74333	246530	119954	135174
# contigs (>= 1000 bp)	22591	52567	40971	45664
# contigs (>= 5000 bp)	1696	3135	4687	5215
# contigs (>= 10000 bp)	570	1217	1803	2176
# contigs (>= 25000 bp)	134	362	455	616
# contigs (>= 50000 bp)	22	119	113	167
Total length (>= 500 bp)	91416189	252727195	180462592	207035475
Total length (>= 1000 bp)	56862512	123770137	127352256	146936604
Total length (>= 5000 bp)	19344771	43775869	59562800	72825079
Total length (>= 10000 bp)	11682722	30710140	39905978	51986600
Total length (>= 25000 bp)	5176593	17834714	19616892	28719283
Total length (>= 50000 bp)	1402235	9629108	8256686	13513579
# contigs	74333	246530	119954	135174
Largest contig	96749	223729	238504	251322
Total length	91416189	252727195	180462592	207035475
N50	1406	978	2146	2220
N75	750	660	879	886
L50	13082	55190	14439	14887
L75	36210	135579	49513	54538
# N's per 100 kbp	0	0	0	0
