# Supplementary material for: Surface Ammonia-Oxidizer Abundance During the Late Summer in the West Antarctic Coastal System
Source: Front Microbiol. 2022 Mar 25;13:821902. doi: 10.3389/fmicb.2022.821902 (PMC8992545; doi:10.3389/fmicb.2022.821902)
Supplement: Supplementary file 1 [file Data_Sheet_1.zip › Table S2.xlsx]

## Sheet: Table S2
Table S2.- Hidden Markov Models database used for annotation of nitrogen cycle metabolic marker genes.
Module	gene	HMM profile	DDBB	Score cut off	Presence
Nitrite oxidation	nxrA	Custom	metabolic-hmms	370
	nxrB	Custom	metabolic-hmms	252
Nitrate reduction	napA	TIGR01706	TIGRfam	472
	napB	PF03892	Pfam	23.9	X
	narG	TIGR01580	TIGRfam	600
	narH	TIGR01660	TIGRfam	348
	nasA	PF00384	Pfam	21.6	X
Nitrite reduction	nirA	nirA	Fungene	-	X
	nirB	TIGR02374	TIGRfam	442	X
	nirD	TIGR02378	TIGRfam	69	X
	nirK	TIGR02376	TIGRfam	169	X
	nirS	Custom	metabolic-hmms	200
Nitric oxide reduction	norA	TIGR03652	TIGRfam	100	X
	norB	Custom	metabolic-hmms	79
	norC	Custom	metabolic-hmms	50
Nitrous oxide reduction	nosD	TIGR04247	TIGRfam	290
	nosZ	TIGR04246	TIGRfam	550
Anammox	hzoA	Custom	metabolic-hmms	325
	hzsA	Custom	metabolic-hmms	466
Ammonia oxidation	pmoA	TIGR03080	TIGRfam	92
	pmoB	TIGR03079	TIGRfam	202
	pmoC	TIGR03078	TIGRfam	124	X
	amoA	amoA_AOA	Fungene	-	X
The presence of a gene was determined as >1X coverage depth and >60% coverage breadth. Genes that are annotated as present, were at least identified in one of the analyzed metagenomes
