# Supplementary material for: Surface Ammonia-Oxidizer Abundance During the Late Summer in the West Antarctic Coastal System
Source: Front Microbiol. 2022 Mar 25;13:821902. doi: 10.3389/fmicb.2022.821902 (PMC8992545; doi:10.3389/fmicb.2022.821902)
Supplement: Supplementary file 1 [file Data_Sheet_1.zip › Table S3.xlsx]

## Sheet: Table S3
Table S3.- Primers targeting the 16S rRNA and amoA genes used for sequencing and RT-qPCR
Target genes	Sequence of primers (For)	Sequence of primers (Rev)	Annealing (°C)	Target groups	Reference
amoA Archaea	Arch-amoA-for (5'-CTG AYT GGG CYT GGA CAT C-3')	Arch-amoA-rev (5'-TTC TTC TTT GTT GCC CAG TA-3')	58	A and B nitrifier group	Tolar et al., 2016
amoA Bacteria	amoA-1F (5'-GGGGTTTCTACTGGTGGT-3')	amoAr NEW (5'-CCCCTCBGSAAAVCCTTCTTC-3')	58	A and B nitrifier group	Tolar et al., 2016
16S rRNA Archaea	G1_751F (5'-GTC TAC CAG AAC AYG TTC-3')	G1_956R (5'-HGG CGT TGA CTC CAA TTG-3')	58	ß-subdivision of the class Proteobacteria	Tolar et al., 2016
16S rRNA Bacteria	CTO 189fA/B (5'-GGAGRAAAGCAGGGGATCG-3')	CTO 654r (5'-CTAGCYTTGTAGTTTCAAACGC-3')	58	ß-subdivision of the class Proteobacteria	Kowalchuk et al., 1997
