# Supplementary material for: Surface Ammonia-Oxidizer Abundance During the Late Summer in the West Antarctic Coastal System
Source: Front Microbiol. 2022 Mar 25;13:821902. doi: 10.3389/fmicb.2022.821902 (PMC8992545; doi:10.3389/fmicb.2022.821902)
Supplement: Supplementary file 1 [file Data_Sheet_1.zip › Table S4.xlsx]

## Sheet: Table S4
Table S4.- Nutrients and chlorophyll concentrations at 2 and 30 m in Chile Bay seawater during February and early March of 2017, 2018, and 2019
Sampling point	Depth	Date	Nitrite (µM)	SD	Nitrate (µM)	SD	Ammonium (µM)	SD	Chlorophyll a (mg/m3)	SD
P3	2	2017-02-08	0.226333	0.01	23.294	1.39	0.36	0.07	1.28667	0.23
P3	2	2017-02-09	0.200333	0.01	21.6427	2.46	0.33	0.06	0.69	0.25
P3	2	2017-02-13	0.184333	0.001	20.7883	1.48	0.26	0.03	0.323	0.03
P3	2	2017-02-15	0.215667	0.001	25.576	0.09	0.26	0.03	0.31	0.16
P3	2	2017-02-16	0.222333	0.004	24.8107	0.92	0.39	0.01	0.47	0.2
P3	2	2017-02-20	0.215	0.024	22.7993	3.26	0.36	0.01	0.363333	0.05
P3	2	2017-02-23	0.198	0.025	20.9493	3.08	0.49	0.83	0.383333	0.01
P3	2	2018-02-05	0.29	0.01	25.74	1.47	0.25	0.01	4.13016	0.19
P3	2	2018-02-09	0.31	0.01	29.616	1.78	0.06	0.02	3.55216	0.68
P3	2	2018-02-13	0.295	0.06	21.096	0.65	0.14	0.001	4.64093	0.32
P3	2	2018-02-15	0.26	0.03	17.843	3.28	0.1	0.004	7.16387	0.34
P3	2	2018-02-19	0.251667	0.04	16.2357	3.53	0.15	0.01	13.257	2.79
P3	2	2018-02-27	0.275333	0.03	16.4773	2.16	0.15	0.03	9.79417	0.62
P3	2	2018-02-28	0.209667	0.02	10.4417	1.02	0.37	0.02	8.56235	1.89
P3	2	2018-03-03	0.360333	0.02	16.1087	0.36	0.54	0.01	13.2405	1.46
P3	2	2018-03-07	0.311333	0.07	15.7743	2.83	0.14	0.02	13.5949	1.63
P3	2	2018-03-08	0.288333	0.03	22.1167	3.28	0.27	0.17	8.11177	0.46
P3	2	2018-03-14	0.26	0.02	17.6963	1.9	0.43	0.33	6.51135	1.14
P3	2	2019-02-06	0.243	0.00264575	25.124	0.229896	0.29	0.06	4.53082	0.25453
P3	2	2019-02-08	0.204333	0.0160728	22.445	0.263044	0.21	0.08	4.02368	0
P3	2	2019-02-11	0.179333	0.0145717	22.4073	1.87039	0.1	0.02	0.706559	0.08
P3	2	2019-02-13	0.220667	0.00321455	23.7413	0.494843	0.18	0.04	1.72314	0.291321
P3	2	2019-02-16	0.171333	0.00416333	16.503	0.668152	0.1	0.02	2.14313	0.883229
P3	2	2019-02-19	0.1965	0.00494975	20.5925	1.23814	0.19	0.04	4.1106	0.4761
P3	2	2019-02-22	0.191333	0.0156312	17.2993	1.04491	0.19	0.13	3.17407	2.89186
P3	2	2019-02-25	0.204667	0.0192959	19.206	0.612354	0.17	0.06	6.92112	0.440243
P3	2	2019-02-28	0.224	0.00212132	20.975	0.36911	0.14	0.03	5.78195	3.05124
P3	2	2019-03-05	0.225	0.0155563	11.7725	0.979343	0.2	0.04	7.05256	0.440784
P3	2	2019-03-07	0.156	0.00989949	15.554	0.0226274	0.5	0.09	4.16864	0.248741
P3	30	2017-02-13	0.142333	0.02	15.6367	3.19	0.24	0.02	0.233	0.02
P3	30	2017-02-15	0.221667	0.001	27.1	0.02	0.29	0.01	0.207	0.04
P3	30	2017-02-20	0.214667	0.008	25.1843	0.59	0.25	0.01	0.25	0.02
P3	30	2017-02-23	0.204333	0.026	23.3003	3.75	0.27	0.01	0.326667	0.03
P3	30	2018-02-05	0.291667	0.03	27.8633	3.28	0.27	0.02	1.72163	0.76
P3	30	2018-02-09	0.263333	0.03	20.903	3.28	0.04	0.03	3.09566	0.21
P3	30	2018-02-13	0.2975	0.01	23.6777	2.36	0.13	0.01	ND	ND
P3	30	2018-02-15	0.270333	0.02	21.315	5.3	0.05	0.01	4.43976	1.62
P3	30	2018-02-19	0.289667	0.09	19.1847	2.37	0.55	0.08	7.78332	1.23
P3	30	2018-03-07	ND	ND	ND	ND	0.26	0.01	6.62176	0.09
P3	30	2018-03-08	0.263667	0.02	22.4717	3.67	0.53	0.02	5.92006	1.32
P3	30	2019-02-06	0.229333	0.00472582	26.4957	0.0870881	0.36	0.01	2.17788	0.954374
P3	30	2019-02-08	0.203667	0.00351188	25.2903	0.553399	0.23	0.03	0.483959	0.201862
P3	30	2019-02-11	0.186	0.0113137	23.519	0.473762	0.16	0.03	2.32459	1.66363
P3	30	2019-02-13	0.202667	0.0135769	21.576	0.246073	0.21	0.01	3.97975	0.67522
P3	30	2019-02-19	0.141667	0.0100664	15.7057	1.45975	0.32009	0.01	0.797586	0.7271
P3	30	2019-03-05	0.184667	0.0176163	17.3115	0.0176777	0.37	0.01	2.19877	0.423615
P3	30	2019-03-07	0.171333	0.00750555	17.279	1.17238	0.48	0.07	2.826	0.048526
ND: Not Determined
