# Supplementary material for: Surface Ammonia-Oxidizer Abundance During the Late Summer in the West Antarctic Coastal System
Source: Front Microbiol. 2022 Mar 25;13:821902. doi: 10.3389/fmicb.2022.821902 (PMC8992545; doi:10.3389/fmicb.2022.821902)
Supplement: Supplementary file 1 [file Data_Sheet_1.zip › Table S5.xlsx]

## Sheet: Table S5
Table S5. Abundance in counts per million of Nitrogen cycle related enzymes and their taxonomy
Gene	Module	Enzyme	2017	2018	2019	2019 30m	Taxonomic ID
amoA	Ammonia oxidation	ammonia monooxygenase	0	0	0.41	0.94	Nitrosopumilus
amoC	Ammonia oxidation	ammonia monooxygenase	0	0.06	0	0	Nitrosomonadaceae
nirB	Nitrite reduction	assimilatory nitrite reducatese	0	2.36677	3.59344	16.79	Pseudoalteromonas; Alcanivorax; Sphingomonadaceae
nirD	Nitrite reduction	assimilatory nitrite reducatese	0	0.126791	0.0552838	0.847743	Pseudoalteromonas; Alcanivorax
nasA	Nitrate reduction	assimilatory nitrate reducatese	0	1.65	1.24	8.43	Pseudoalteromonas; Colwellia
napA	Nitrate reduction	dissimilatory nitrate reducatese	0	0.44	0.22	0	Colwellia: Flavobacteriaceae
nirK	Nitrite reduction	cooper-containing nitrite reductase	0	0	0	1.3	Nitrosopumilus
norA	Nitric oxide reduction	Nitric oxide-binding di-iron protein	1.74	0.72	3.32	0.47	not asigned
# quality filtered paired-end reads			8041453	23660912	18088493	21232839
