# Supplementary material for: Surface Ammonia-Oxidizer Abundance During the Late Summer in the West Antarctic Coastal System
Source: Front Microbiol. 2022 Mar 25;13:821902. doi: 10.3389/fmicb.2022.821902 (PMC8992545; doi:10.3389/fmicb.2022.821902)
Supplement: Supplementary file 1 [file Data_Sheet_1.zip › Table S6.xlsx]

## Sheet: Table S6
Table S6.- Relative abundance (%) of taxa related to the nitrogen cycle determined by Metaxa2 (SILVA128 database)
Taxonomy	2017 (2 m)	2018 (2 m)	2019 (2 m)	2019 (30m)
g__Colwellia	0.350795	1.07469	0.825389	0.463185
g__Pseudoalteromonas	0.467727	1.7822	0.877703	6.63233
g__Alcanivorax	0.070159	0.0806018	0.15694	0.263536
g__Pseudomonas	0.5145	0.429876	0.412695	0.491136
f__Sphingomonadaceae	0.140318	0.116425	0.255754	0.211628
f__Nitrosomonadaceae	0	0.0179115	0	0.0119789
f__Alteromonadaceae	4.91113	5.54361	4.87677	6.04536
f__Colwelliaceae	0.374181	1.25381	0.877703	0.547037
f__Pseudoalteromonadaceae	0.467727	1.80011	0.906766	6.69621
f__Alcanivoracaceae	0.070159	0.0806018	0.15694	0.291487
f__Pasteurellaceae	0	0	0.0058126	0
f__Pseudomonadaceae	0.771749	0.564213	0.610323	0.758665
p__Thaumarchaeota	0	0.0626903	0.0697512	0.151733
Archaea	0.0467727	0.0985133	0.0813764	0.199649
Bacteria	99.9532	99.9015	99.9186	99.8004
16S-like paired-end reads assigned (Bacteria+Archaea)	4276	11166	17204	25044
# quality filtered paired-end reads	8041453	23660912	18088493	21232839
