# Supplementary material for: Surface Ammonia-Oxidizer Abundance During the Late Summer in the West Antarctic Coastal System
Source: Front Microbiol. 2022 Mar 25;13:821902. doi: 10.3389/fmicb.2022.821902 (PMC8992545; doi:10.3389/fmicb.2022.821902)
Supplement: Supplementary file 1 [file Data_Sheet_1.zip › Table S7.xlsx]

## Sheet: Table S7
Table S7.- Relative abundance (%) of taxas related to the nitrogen cycle determined by Centrifuge (GTDB-custom database)
Taxonomy	2017 (2 m)	2018 (2 m)	2019 (2 m)	2019 (30m)
g__Alcanivorax	0.0116647	0.0983335	0.100216	0.0402866
g__Alteromonas	0.048815	0.168413	0.060107	0.0867389
g__Colwellia	0.256128	0.39512	0.704524	0.408563
g__Nitrosoarchaeum	0.0106944	0.00665642	0.00705794	0.00758149
g__Nitrosomonas	0.0431228	0.0482662	0.044034	0.0476084
g__Nitrosopelagicus	0.0149205	0.0125636	0.0196227	0.0355785
g__Nitrosopumilus	0.156406	0.0571559	0.104131	0.209132
g__Nitrosospira	0.00881861	0.0182115	0.0109513	0.0104549
g__Pseudoalteromonas	0.306323	1.01196	0.721076	3.50189
g__Pseudomonas	0.266218	1.07485	0.407788	0.452577
f__Flavobacteriaceae	15.9934	12.0192	17.5073	15.8743
f__Sphingomonadaceae	0.135621	0.670267	0.354354	0.28751
Archaea	1.53914	1.65638	1.02563	1.10146
Bacteria	98.4609	98.3436	98.9744	98.8985
Assigned paired-end reads	4637921	6940668	9606206	11936968
# quality filtered paired-end reads	8041453	23660912	18088493	21232839
